# Supplementary material for: Data management and sharing: Practices and perceptions of psychology researchers
Source: PLoS One. 2021 May 21;16(5):e0252047. doi: 10.1371/journal.pone.0252047 (PMC8139478; doi:10.1371/journal.pone.0252047)
Supplement: S1 Appendix — Our survey was sent to the corresponding authors of papers published the following 40 high impact psychology journals between 2017 and 2018. (CSV) [file pone.0252047.s001.csv]

name	articles_2017	articles_2018
Acta Psychologica	121	184
American Psychologist	86	78
Behavior Research Methods	160	177
Biological Psychiatry	146	134
British Journal of Psychology	41	47
Cerebral Cortex	441	303
Child Development	146	192
Cognition	224	228
Cognitive Psychology	36	36
Depression and Anxiety	86	99
Developmental Psychology	181	186
Developmental Science	104	180
Emotion	103	94
Health Psychology	125	118
Journal of Abnormal Child Psychology	124	129
Journal of Abnormal Psychology	85	73
Journal of Applied Psychology	99	77
Journal of Child Psychology and Psychiatry	97	93
Journal of Clinical Child and Adolescent Psychology	68	117
Journal of Clinical Psychology	118	137
Journal of Cognitive Neuroscience	149	134
Journal of Educational Psychology	70	69
Journal of Experimental Psychology: General	113	110
Journal of Experimental Psychology: Human Perception and Performance	147	147
Journal of Experimental Psychology: Learning, Memory, and Cognition	133	135
Journal of Experimental Social Psychology	149	153
Journal of Health Psychology	157	147
Journal of Organizational Behavior	60	73
Journal of Personality	68	73
Journal of Personality and Social Psychology	94	106
Journal of Research in Personality	95	94
Journal of Vision	223	202
Nature Human Behavior	82	77
Psychological Assessment	137	148
Psychological Medicine	205	202
Psychological Methods	42	43
Psychological Review	35	42
Psychological Science	155	164
Psychophysiology	159	142
Social, Cognitive, and Affective Neuroscience	189	83
TOTAL (before de-duplication)	5053	5026
TOTAL (after de-duplication)	4603	3871
Overall Total		8474
